# Supplementary material for: CRAVAT: cancer-related analysis of variants toolkit
Source: Bioinformatics. 2013 Jan 16;29(5):647–8. doi: 10.1093/bioinformatics/btt017 (PMC3582272; doi:10.1093/bioinformatics/btt017)
Supplement: Supplementary Data [file supp_btt017_Supplementary-Information.xlsx]

## Sheet: Only 1 job running
Data for the above graph
		CHASM only	SNVBox only	VEST only	CHASM and SNVBox	VEST and SNVBox
	CHASM analysis?	O	x	x	O	x
	SNVBox analysis?	x	O	x	O	O
	VEST analysis?	x	x	O	x	O
	Gene annotation?	x	x	x	x	x
		Run time (s)
Number of input mutations	10	7	4	72	8	1085
	100	16	28	85	42	1197
	500	50	111	178	188	1445
	1000	98	195	291	340	1900
	2500	226	563	628	746	2653
	5000	456	1439	1143	1717	3911
	7500	655	2065	1648	2833	4942
	10000	881	2898	2150	3614	5591
	25000	2275	6281	6408	7346	8639
	50000	4487	9745	10189	11730	11394
		Estimated run time (days)
	1.8 millions	1.86958	4.06042	4.24542	4.8875	4.7475

## Sheet: 20 concurrent jobs running
Data for the above graph
		Max run time from 20 concurrently running jobs (s)
	Number of input mutations	CHASM, SNVGet, and Gene annotation requested	VEST, SNVGet, and Gene annotation requested
	1000	642	691
	5000	3193	3129
	10000	6471	6214
		Estimated run time (days)
	1.8 millions	13.4813	12.9458
Data for the above table
	Number of input mutations	1000	1000	5000	5000	10000	10000
	CHASM analysis?	O	x	O	x	O	x
	SNVBox analysis?	O	O	O	O	O	O
	VEST analysis	x	O	x	O	x	O
	Gene annotation?	O	O	O	O	O	O
	Number of concurrently running jobs	20	20	20	20	20	20
		Run time (s)
Run time(s)	Max	642	691	3193	3129	6471	6214
	Job 1	634	675	3093	3103	6394	6211
	Job 2	642	666	3154	3129	6442	6194
	Job 3	638	677	3193	3105	6461	6190
	Job 4	617	660	3178	3110	6457	6214
	Job 5	638	679	3183	3118	6414	6205										360
	Job 6	605	665	3166	3111	6471	6147										15
	Job 7	618	657	3184	3102	6429	6174
	Job 8	628	671	3175	3102	6417	6196
	Job 9	616	691	3164	3127	6451	6200
	Job 10	619	647	3140	3100	6458	6172
	Job 11	604	617	3161	3102	6428	6198
	Job 12	629	669	3126	3091	6427	6170
	Job 13	623	672	3142	3096	6446	6147
	Job 14	606	665	3127	3092	6390	6175
	Job 15	619	645	3089	3022	6426	6151
	Job 16	603	583	3094	3028	6434	6111
	Job 17	609	548	3088	2982	6421	6065
	Job 18	593	538	3083	2850	6395	6053
	Job 19	583	537	3173	2772	6323	5990
	Job 20	576	537	3139	2754	6407	6020
							1535 (only one job running)
